# Supplementary material for: DFT Studies of the Activity and Reactivity of Limonene in Comparison with Selected Monoterpenes
Source: Molecules. 2024 Apr 1;29(7):1579. doi: 10.3390/molecules29071579 (PMC11013946; doi:10.3390/molecules29071579)
Supplement: Supplementary file 1 [file molecules-29-01579-s001.zip]

Archive with 1 entries (1 files):
- molecules-2926117-supplementary.pdf
